# Supplementary material for: Stress During Lactation: A Hidden Link to Offspring Bone Health
Source: Calcif Tissue Int. 2025 May 30;116(1):79. doi: 10.1007/s00223-025-01378-6 (PMC12125145; doi:10.1007/s00223-025-01378-6)
Supplement: Supplementary file 1 — Supplementary Table 1. The list of differentially expressed genes in lumbar vertebrae of chronic early life stress (CES) and control (STD) group in PND 21. log2FoldChange - log fold-change of the average expression between the two groups (positive and negative values indicate high and low expression of that gene, respectively, in CES group compared to the STD group). Sample n = 9/group with 4 males and 5 females in each group. Supplementary file1 (XLSX 11 kb) [file 223_2025_1378_MOESM1_ESM.xlsx]

## Sheet: Sheet1
Differentially expressed genes in rat spine (lumbar vertebrae 4)
Ensembl gene id	Gene name	log2FoldChange	adj P-value
ENSRNOG00000070065	NA	-5.08431	0.00658305
ENSRNOG00000064003	NA	-3.86722	0.0538845
ENSRNOG00000021619	Cela3b	-2.96747	0.0899555
ENSRNOG00000062762	NA	-2.62613	0.0981777
ENSRNOG00000011174	Fpr1	-2.42217	0.0981777
ENSRNOG00000016750	Cyp26a1	-2.12888	0.0981777
ENSRNOG00000007603	Gabrr1	-2.03106	0.0981777
ENSRNOG00000059447	AC109901.2	-2.00352	0.0981777
ENSRNOG00000058904	NA	-1.98944	0.0729383
ENSRNOG00000037908	Prg3	-1.9476	0.0981777
ENSRNOG00000043019	Btnl10	-1.93248	0.0981777
ENSRNOG00000058087	Lilrc2	-1.8169	0.0981777
ENSRNOG00000042605	Fpr2	-1.73963	0.0538845
ENSRNOG00000002304	Tnfrsf13b	-1.71378	0.0695455
ENSRNOG00000063618	Cxcr2	-1.5353	0.0876714
ENSRNOG00000007886	Orm1	-1.49577	0.0729383
ENSRNOG00000020945	Ms4a1	-1.4826	0.0899555
ENSRNOG00000001943	Retnlg	-1.46743	0.0981777
ENSRNOG00000026430	Trim58	-1.43789	0.0981777
ENSRNOG00000032737	F7	-1.41949	0.0899555
ENSRNOG00000023428	Pik3r5	-1.38294	0.0876714
ENSRNOG00000037632	NA	-1.37365	0.0538845
ENSRNOG00000013519	Tll2	-1.36046	0.0538845
ENSRNOG00000034230	Cd5l	-1.34869	0.0695455
ENSRNOG00000046222	Ceacam4	-1.33907	0.0729383
ENSRNOG00000002417	Serpinb10	-1.29743	0.0981777
ENSRNOG00000014964	Hp	-1.25096	0.0981777
ENSRNOG00000011353	Gfi1b	-1.23704	0.0981777
ENSRNOG00000062794	Gypa	-1.20195	0.0981777
ENSRNOG00000015903	Add2	-1.18923	0.0981777
ENSRNOG00000013554	Treml2	-1.15053	0.0981777
ENSRNOG00000033321	Hmgb2l1	-1.14402	0.0992867
ENSRNOG00000011483	S100a9	-1.13602	0.0981777
ENSRNOG00000032133	Rnase2	-1.12919	0.0981777
ENSRNOG00000003443	Klf1	-1.1253	0.0981777
ENSRNOG00000009342	Fcnb	-1.10497	0.0731386
ENSRNOG00000056819	Susd1	-1.10372	0.0981777
ENSRNOG00000008841	Orc1	-1.0012	0.0981777
ENSRNOG00000005370	S1pr4	-0.982104	0.0695455
ENSRNOG00000063741	NA	-0.981119	0.0738683
ENSRNOG00000004861	Itga4	-0.968934	0.0981777
ENSRNOG00000047741	E2f2	-0.949763	0.0992867
ENSRNOG00000037339	Siglec10	-0.927917	0.0981777
ENSRNOG00000027787	Cdc6	-0.846779	0.0981777
ENSRNOG00000004772	Cytip	-0.82942	0.0899555
ENSRNOG00000014336	Mcm5	-0.804583	0.0981777
ENSRNOG00000069239	NA	-0.791438	0.0981777
ENSRNOG00000003908	Cep128	-0.769365	0.0981777
ENSRNOG00000065287	NA	-0.743073	0.0538845
ENSRNOG00000066958	NA	-0.659789	0.0981777
ENSRNOG00000014117	Hmox1	-0.603923	0.0981777
ENSRNOG00000007493	Xrcc2	-0.593631	0.0899555
ENSRNOG00000057945	Fancg	-0.571764	0.0981777
ENSRNOG00000051623	Exosc8	-0.382304	0.0635303
ENSRNOG00000061039	Prpf31	-0.305812	0.0695455
ENSRNOG00000000585	Amd1	-0.245515	0.0981777
ENSRNOG00000011491	Dnajc13	-0.221841	0.0981777
ENSRNOG00000017282	Tesk2	0.364749	0.0981777
ENSRNOG00000020777	Zfp382	0.37811	0.0538845
ENSRNOG00000008237	Unc13b	0.404936	0.0981777
ENSRNOG00000027365	Hoxa4	0.425917	0.0992867
ENSRNOG00000066929	NA	0.471212	0.0981777
ENSRNOG00000008015	Fos	0.593651	0.0899555
ENSRNOG00000001036	Rsph10b	1.08671	0.0981777
ENSRNOG00000065876	NA	1.56785	0.0981777
ENSRNOG00000031097	Syce1l	2.92345	0.0981777
