# Supplementary material for: Stress During Lactation: A Hidden Link to Offspring Bone Health
Source: Calcif Tissue Int. 2025 May 30;116(1):79. doi: 10.1007/s00223-025-01378-6 (PMC12125145; doi:10.1007/s00223-025-01378-6)
Supplement: Supplementary file 2 — Supplementary Table 2. List of REACTOME pathways that were significantly enriched in PND 21 rat spine (lumbar vertebrae 4) of CES and STD group as identified by gene set enrichment analysis. Sample n = 9/group with 4 males and 5 females in each group. Supplementary file2 (XLSX 17 kb) [file 223_2025_1378_MOESM2_ESM.xlsx]

## Sheet: Sheet1
Supplementary Table 2: REACTOME pathways significantly enriched in rat spine (lumbar verterbrae 4) of CES and STD group
Group	Reactome pathways	Enrichment score	adj P-value
STD	CONDENSATION OF PROMETAPHASE CHROMOSOMES	0.884997	0.00081688
STD	UNWINDING OF DNA	0.806438	0.0266262
STD	PLATELET ADHESION TO EXPOSED COLLAGEN	0.784234	0.0488681
STD	ANTIGEN ACTIVATES B CELL RECEPTOR BCR LEADING TO GENERATION OF SECOND MESSENGERS	0.779241	4.0552e-05
STD	RESOLUTION OF D LOOP STRUCTURES THROUGH SYNTHESIS DEPENDENT STRAND ANNEALING SDSA	0.758093	0.000857001
STD	ACTIVATION OF THE PRE REPLICATIVE COMPLEX	0.755109	0.000238063
STD	POLO LIKE KINASE MEDIATED EVENTS	0.742443	0.0444032
STD	DNA STRAND ELONGATION	0.737153	0.000334453
STD	G1 S SPECIFIC TRANSCRIPTION	0.737125	0.000845498
STD	PCNA DEPENDENT LONG PATCH BASE EXCISION REPAIR	0.735939	0.0167113
STD	ROLE OF LAT2 NTAL LAB ON CALCIUM MOBILIZATION	0.735433	0.0408553
STD	LAGGING STRAND SYNTHESIS	0.731682	0.0183724
STD	DEPOSITION OF NEW CENPA CONTAINING NUCLEOSOMES AT THE CENTROMERE	0.729657	0.000857001
STD	RESOLUTION OF D LOOP STRUCTURES	0.718057	0.000358453
STD	CONDENSATION OF PROPHASE CHROMOSOMES	0.716614	0.0268348
STD	ACTIVATION OF ATR IN RESPONSE TO REPLICATION STRESS	0.716103	0.000517355
STD	RESOLUTION OF AP SITES VIA THE MULTIPLE NUCLEOTIDE PATCH REPLACEMENT PATHWAY	0.714437	0.0162911
STD	DISEASES OF DNA REPAIR	0.708251	0.000616014
STD	G0 AND EARLY G1	0.708132	0.0091828
STD	HOMOLOGOUS DNA PAIRING AND STRAND EXCHANGE	0.695235	0.000337324
STD	TRANSCRIPTIONAL REGULATION OF GRANULOPOIESIS	0.693176	0.00274478
STD	GAP FILLING DNA REPAIR SYNTHESIS AND LIGATION IN GG NER	0.692746	0.0300636
STD	GPVI MEDIATED ACTIVATION CASCADE	0.688752	0.00461771
STD	DAP12 INTERACTIONS	0.688141	0.00257235
STD	TERMINATION OF TRANSLESION DNA SYNTHESIS	0.687953	0.00931723
STD	NUCLEAR PORE COMPLEX NPC DISASSEMBLY	0.681752	0.00215473
STD	NUCLEAR IMPORT OF REV PROTEIN	0.679916	0.00518266
STD	TELOMERE C STRAND LAGGING STRAND SYNTHESIS	0.679024	0.00239611
STD	POSTMITOTIC NUCLEAR PORE COMPLEX NPC REFORMATION	0.67743	0.0197633
STD	HDR THROUGH HOMOLOGOUS RECOMBINATION HRR	0.67392	2.03405e-05
STD	RECOGNITION OF DNA DAMAGE BY PCNA CONTAINING REPLICATION COMPLEX	0.672	0.0150411
STD	INTERACTIONS OF REV WITH HOST CELLULAR PROTEINS	0.669115	0.00617714
STD	CYCLIN A B1 B2 ASSOCIATED EVENTS DURING G2 M TRANSITION	0.666935	0.0458484
STD	TRANSPORT OF THE SLBP DEPENDANT MATURE MRNA	0.666883	0.00409662
STD	TRANSLESION SYNTHESIS BY Y FAMILY DNA POLYMERASES BYPASSES LESIONS ON DNA TEMPLATE	0.666486	0.00403847
STD	RHO GTPASES ACTIVATE NADPH OXIDASES	0.665605	0.04473
STD	SUMOYLATION OF DNA REPLICATION PROTEINS	0.663284	0.00206467
STD	RESOLUTION OF ABASIC SITES AP SITES	0.658843	0.00490063
STD	FORMATION OF FIBRIN CLOT CLOTTING CASCADE	0.658762	0.00521534
STD	POLYMERASE SWITCHING ON THE C STRAND OF THE TELOMERE	0.656642	0.0402126
STD	CHROMOSOME MAINTENANCE	0.654738	3.84739e-07
STD	HDR THROUGH SINGLE STRAND ANNEALING SSA	0.653718	0.00619465
STD	DNA DAMAGE BYPASS	0.652621	0.00148315
STD	IMMUNOREGULATORY INTERACTIONS BETWEEN A LYMPHOID AND A NON LYMPHOID CELL	0.648535	1.50976e-07
STD	G2 M DNA DAMAGE CHECKPOINT	0.643372	0.000240658
STD	MEIOTIC RECOMBINATION	0.641874	0.0283867
STD	MITOTIC SPINDLE CHECKPOINT	0.640942	3.24592e-07
STD	EXTENSION OF TELOMERES	0.639739	0.00132748
STD	DNA REPLICATION PRE INITIATION	0.639607	2.16472e-06
STD	DNA REPLICATION	0.637603	1.12507e-08
STD	TRANSPORT OF MATURE MRNAS DERIVED FROM INTRONLESS TRANSCRIPTS	0.636886	0.011199
STD	TRANSCRIPTIONAL REGULATION BY SMALL RNAS	0.636017	0.00165871
STD	SUMOYLATION OF SUMOYLATION PROTEINS	0.635211	0.0338575
STD	HOMOLOGY DIRECTED REPAIR	0.634633	3.59023e-07
STD	DNA DAMAGE TELOMERE STRESS INDUCED SENESCENCE	0.63324	0.0188405
STD	FCERI MEDIATED CA 2 MOBILIZATION	0.632141	0.0454795
STD	NONHOMOLOGOUS END JOINING NHEJ	0.632126	0.0125487
STD	INTERACTIONS OF VPR WITH HOST CELLULAR PROTEINS	0.632032	0.0158668
STD	EXPORT OF VIRAL RIBONUCLEOPROTEINS FROM NUCLEUS	0.631781	0.0468901
STD	VIRAL MESSENGER RNA SYNTHESIS	0.631552	0.00972693
STD	BASE EXCISION REPAIR	0.630623	0.000956417
STD	RUNX1 REGULATES GENES INVOLVED IN MEGAKARYOCYTE DIFFERENTIATION AND PLATELET FUNCTION	0.630526	0.0066833
STD	PROCESSING OF DNA DOUBLE STRAND BREAK ENDS	0.628746	0.000465819
STD	NUCLEAR ENVELOPE BREAKDOWN	0.624939	0.00298871
STD	SUMOYLATION OF UBIQUITINYLATION PROTEINS	0.624388	0.0182685
STD	SYNTHESIS OF DNA	0.622408	5.14507e-07
STD	TRANSCRIPTIONAL REGULATION BY E2F6	0.621843	0.0444417
STD	TELOMERE MAINTENANCE	0.618064	0.000406841
STD	CELL CYCLE CHECKPOINTS	0.617884	9.67818e-09
STD	G2 M CHECKPOINTS	0.615844	7.47659e-08
STD	DISEASES OF MITOTIC CELL CYCLE	0.614332	0.0249159
STD	SNRNP ASSEMBLY	0.609015	0.0048903
STD	DNA DOUBLE STRAND BREAK REPAIR	0.606049	2.80066e-07
STD	MITOTIC G1 PHASE AND G1 S TRANSITION	0.604909	7.38291e-08
STD	SUMOYLATION OF DNA DAMAGE RESPONSE AND REPAIR PROTEINS	0.603015	0.000678809
STD	TP53 REGULATES TRANSCRIPTION OF CELL CYCLE GENES	0.602215	0.00513823
STD	MITOTIC PROPHASE	0.600206	0.000149805
STD	B WICH COMPLEX POSITIVELY REGULATES RRNA EXPRESSION	0.595571	0.0496001
STD	SUMOYLATION OF RNA BINDING PROTEINS	0.590785	0.026321
STD	ANTIMICROBIAL PEPTIDES	0.5877	0.0330346
STD	REGULATION OF TP53 ACTIVITY THROUGH PHOSPHORYLATION	0.584921	0.000180473
STD	TRANSPORT OF MATURE TRANSCRIPT TO CYTOPLASM	0.584611	0.000582472
STD	RESOLUTION OF SISTER CHROMATID COHESION	0.583478	1.39849e-05
STD	SUMOYLATION OF CHROMATIN ORGANIZATION PROTEINS	0.583019	0.0179938
STD	S PHASE	0.582574	8.11121e-08
STD	ORC1 REMOVAL FROM CHROMATIN	0.579273	0.00349854
STD	CELL SURFACE INTERACTIONS AT THE VASCULAR WALL	0.576161	2.78554e-05
STD	SWITCHING OF ORIGINS TO A POST REPLICATIVE STATE	0.570427	0.000575676
STD	POSITIVE EPIGENETIC REGULATION OF RRNA EXPRESSION	0.570404	0.0219903
STD	CELL CYCLE MITOTIC	0.568884	9.67818e-09
STD	INTEGRIN CELL SURFACE INTERACTIONS	0.564551	0.00289625
STD	APC C MEDIATED DEGRADATION OF CELL CYCLE PROTEINS	0.564253	0.00144632
STD	MITOTIC PROMETAPHASE	0.553994	1.96182e-07
STD	MITOTIC METAPHASE AND ANAPHASE	0.549315	1.9442e-08
STD	DISEASES OF PROGRAMMED CELL DEATH	0.54876	0.0480155
STD	DNA REPAIR	0.544888	9.67818e-09
STD	NUCLEOTIDE BINDING DOMAIN LEUCINE RICH REPEAT CONTAINING RECEPTOR NLR SIGNALING PATHWAYS	0.543795	0.0429397
STD	PARASITE INFECTION	0.540289	0.0355258
STD	SEPARATION OF SISTER CHROMATIDS	0.53727	2.46481e-06
STD	RHO GTPASES ACTIVATE FORMINS	0.534849	0.000251651
STD	GENE SILENCING BY RNA	0.531898	0.00972693
STD	NEGATIVE EPIGENETIC REGULATION OF RRNA EXPRESSION	0.531724	0.0460581
STD	M PHASE	0.531438	9.67818e-09
STD	FCERI MEDIATED NF KB ACTIVATION	0.530884	0.0106019
STD	SIGNALING BY THE B CELL RECEPTOR BCR	0.528919	0.0023576
STD	RNA POLYMERASE II TRANSCRIPTION TERMINATION	0.528676	0.0277139
STD	ECM PROTEOGLYCANS	0.52621	0.0156015
STD	ANTIVIRAL MECHANISM BY IFN STIMULATED GENES	0.52498	0.0163444
STD	ACTIVATION OF THE MRNA UPON BINDING OF THE CAP BINDING COMPLEX AND EIFS AND SUBSEQUENT BINDING TO 43S	0.524957	0.0315815
STD	PROCESSING OF CAPPED INTRON CONTAINING PRE MRNA	0.523906	4.17831e-07
STD	REGULATION OF TP53 ACTIVITY	0.51958	0.000104912
STD	DUAL INCISION IN TC NER	0.519158	0.0491224
STD	INTERLEUKIN 4 AND INTERLEUKIN 13 SIGNALING	0.507129	0.00499719
STD	MRNA SPLICING	0.500327	0.000104912
STD	NEUTROPHIL DEGRANULATION	0.500137	9.67818e-09
STD	TCR SIGNALING	0.498507	0.00611677
STD	CELLULAR SENESCENCE	0.489464	0.0036183
STD	HIV LIFE CYCLE	0.484299	0.00287783
STD	EPIGENETIC REGULATION OF GENE EXPRESSION	0.481322	0.0399403
STD	NUCLEOTIDE EXCISION REPAIR	0.474656	0.0288672
STD	CLEC7A DECTIN 1 SIGNALING	0.472915	0.0309851
STD	ANTIGEN PROCESSING CROSS PRESENTATION	0.469088	0.0315448
STD	INTERLEUKIN 1 FAMILY SIGNALING	0.468637	0.011579
STD	FC EPSILON RECEPTOR FCERI SIGNALING	0.467997	0.014182
STD	C TYPE LECTIN RECEPTORS CLRS	0.467715	0.0209131
STD	HOST INTERACTIONS OF HIV FACTORS	0.463377	0.0306732
STD	TRANSCRIPTIONAL REGULATION BY TP53	0.457287	4.10546e-06
STD	INTERFERON SIGNALING	0.453319	0.0102952
STD	TRANSCRIPTIONAL REGULATION BY RUNX1	0.445885	0.00598988
STD	TOLL LIKE RECEPTOR CASCADES	0.445088	0.012806
STD	SIGNALING BY INTERLEUKINS	0.435991	5.2378e-06
STD	RHO GTPASE EFFECTORS	0.435046	0.00118256
STD	HIV INFECTION	0.431401	0.0048903
STD	CHROMATIN MODIFYING ENZYMES	0.417456	0.00842386
CES	GPCR LIGAND BINDING	0.352995	0.0248424
CES	SENSORY PERCEPTION	0.391514	0.0415914
CES	TRANSMISSION ACROSS CHEMICAL SYNAPSES	0.410097	0.00749211
CES	NEURONAL SYSTEM	0.424079	2.40511e-05
CES	MUSCLE CONTRACTION	0.429223	0.0101994
CES	ADORA2B MEDIATED ANTI INFLAMMATORY CYTOKINES PRODUCTION	0.449718	0.0326608
CES	POTASSIUM CHANNELS	0.466675	0.0311009
CES	RESPIRATORY ELECTRON TRANSPORT ATP SYNTHESIS BY CHEMIOSMOTIC COUPLING AND HEAT PRODUCTION BY UNCOUPLING PROTEINS	0.48678	0.00927021
CES	RESPIRATORY ELECTRON TRANSPORT	0.516056	0.00711571
CES	VISUAL PHOTOTRANSDUCTION	0.521899	0.00679002
CES	PROTEIN PROTEIN INTERACTIONS AT SYNAPSES	0.554709	0.00189325
CES	NEUREXINS AND NEUROLIGINS	0.592333	0.00943207
CES	NEUROTRANSMITTER RELEASE CYCLE	0.653057	0.000423455
CES	GLUTAMATE NEUROTRANSMITTER RELEASE CYCLE	0.665373	0.0486553
CES	GABA SYNTHESIS RELEASE REUPTAKE AND DEGRADATION	0.716764	0.0459751
CES	ACETYLCHOLINE NEUROTRANSMITTER RELEASE CYCLE	0.753315	0.0350086
CES	METABOLISM OF AMINE DERIVED HORMONES	0.765031	0.01413
